# Supplementary material for: Lumen-Apposing Metal Stents for Endoscopic Transgastric Drainage of Pancreatic Fluid Collections in Children—A Case Report and Review of Safety and Efficacy
Source: Children (Basel). 2025 Jul 23;12(8):965. doi: 10.3390/children12080965 (PMC12384561; doi:10.3390/children12080965)
Supplement: Supplementary file 1 [file children-12-00965-s001.zip]

Archive with 1 entries (1 files):
- children-3677173-supplementary.pdf
